# Supplementary material for: Effects of Polysaccharides Extracted from Stem Barks on the Spontaneous Contractile Activity of the Ileal Smooth Muscle
Source: Molecules. 2025 Jul 28;30(15):3156. doi: 10.3390/molecules30153156 (PMC12348852; doi:10.3390/molecules30153156)
Supplement: Supplementary file 1 [file molecules-30-03156-s001.zip]

Archive with 1 entries (1 files):
- molecules-3751538-supplementary.pdf
